# Supplementary material for: Enhancing Nutritional Profile of Pasta: The Impact of Sprouted Pseudocereals and Cushuro on Digestibility and Health Potential
Source: Foods. 2023 Dec 6;12(24):4395. doi: 10.3390/foods12244395 (PMC10742926; doi:10.3390/foods12244395)
Supplement: Supplementary file 1 [file foods-12-04395-s001.zip]

Archive with 1 entries (1 files):
- foods-2742006-supplementary.pdf
